# Supplementary material for: Integrated Analysis of the Roles of Long Noncoding RNA and Coding RNA Expression in Sheep (Ovis aries) Skin during Initiation of Secondary Hair Follicle
Source: PLoS One. 2016 Jun 8;11(6):e0156890. doi: 10.1371/journal.pone.0156890 (PMC4898689; doi:10.1371/journal.pone.0156890)
Supplement: S1 Table — (XLS) [file pone.0156890.s002.xls]

## Sheet: Sheet1
GeneID	Readcount_ Stage1	Readcount_ Stage0	RPKM_Stage1	RPKM_Stage0	log2FoldChange	pval	padj
100101231	67990.2	0	12054	0	21.899	3.55e-111	7.06e-107
101111848	0.439211	243.27	0.174879	97.1879	-9.05753	1.2e-43	1.2e-39
101109690	34.4049	0.33116	27.9631	0.270131	6.62585	2.52e-25	1.67e-21
100137067	0.292808	31.3278	1.3036	140.303	-6.65893	1.04e-23	4.15e-20
443408	2.26926	89.4133	1.48403	58.6796	-5.28947	9.65e-24	4.15e-20
101112286	55.7066	1.92073	19.5052	0.674769	4.84557	1.75e-20	5.81e-17
101108412	4.90453	86.8965	2.84186	50.5261	-4.1423	2.03e-17	5.75e-14
XLOC_020709	15.8116	0.463625	3.85757	0.11348	5.04036	1.35e-16	3.36e-13
101103697	0.219606	10.9283	0.180201	8.99992	-5.52938	1.9e-15	4.18e-12
101118649	26.2795	1.39087	38.3075	2.03565	4.22291	2.28e-15	4.52e-12
101109706	13.8352	0.529857	33.2606	1.2797	4.66183	7.98e-15	1.22e-11
101116157	0.073202	8.14654	0.0838316	7.05388	-6.49381	7.65e-15	1.22e-11
101118164	0	6.95437	0	4.75239	-8.64748	7.75e-15	1.22e-11
101102430	0.366009	12.3854	0.328413	15.7082	-5.01569	1.76e-14	2.5e-11
101114659	53.8034	4.37132	20.398	1.57767	3.6163	4.65e-14	6.16e-11
101122848	6.00256	0	3.87697	0	8.4357	1.16e-13	1.44e-10
101112821	0	5.62973	0	6.93738	-8.34347	3.28e-13	3.83e-10
101110189	1.31763	19.2735	1.01232	14.8608	-3.85299	5.6e-13	6.17e-10
101117351	0.073202	5.82842	0.0305159	2.43791	-6.01195	2.91e-12	3.04e-09
101101882	2.70847	29.672	0.176367	1.93824	-3.44516	3.23e-12	3.21e-09
101109688	2.26926	23.976	1.28096	13.581	-3.39133	1.6e-11	1.51e-08
101115072	9.00383	70.2722	3.68807	28.8813	-2.96192	1.02e-10	9.21e-08
101120375	0	3.77523	0	1.88332	-7.76915	1.7e-10	1.47e-07
101104548	0.219606	5.56349	0.19686	5.00559	-4.55759	3.38e-10	2.79e-07
101111234	1.61044	15.4321	0.941853	9.05672	-3.24654	3.96e-10	3.02e-07
101120024	60.3916	408.321	82.8939	562.693	-2.75693	3.88e-10	3.02e-07
101112681	0	3.44407	0	8.51423	-7.63733	6.95e-10	5.11e-07
101123159	0.878423	10.1997	0.279198	3.25262	-3.51166	7.76e-10	5.5e-07
101110371	23.8638	3.11291	73.0549	9.57772	2.93151	1.22e-09	8.38e-07
101108870	0.439211	7.08683	0.96692	15.6718	-3.95968	1.35e-09	8.95e-07
101103773	10.2483	0.993481	15.6419	1.52252	3.34416	1.67e-09	1.07e-06
101116336	1.75684	15.2996	0.981686	8.31507	-3.10987	2.18e-09	1.35e-06
101104247	22.9854	3.11291	15.2009	2.06591	2.87744	2.3e-09	1.38e-06
101114750	0.073202	3.709	0.1089	5.54011	-5.36232	3.13e-09	1.83e-06
XLOC_003435	3.29408	23.9098	1.22596	8.9283	-2.85311	3.89e-09	2.21e-06
101123672	2.48886	18.545	0.623878	4.66383	-2.88878	5.56e-09	3.07e-06
101107030	2.92808	0	1.27429	0	7.40445	7.89e-09	4.24e-06
XLOC_021775	3.36729	23.2475	0.791494	5.75916	-2.78106	8.72e-09	4.56e-06
101109370	2.85487	0	0.762788	0	7.36814	1.09e-08	5.54e-06
XLOC_007281	7.46659	0.728553	6.15907	0.603154	3.32668	1.2e-08	5.94e-06
101103481	0	2.78175	0	0.37219	-7.33094	1.51e-08	7.13e-06
101104165	0	2.78175	0	1.79521	-7.33094	1.51e-08	7.13e-06
XLOC_018246	0.439211	6.02712	0.372759	5.13388	-3.72663	1.68e-08	7.75e-06
101103150	0.146404	3.77523	0.286141	7.41059	-4.53328	1.77e-08	8e-06
101110535	5.49014	33.3147	2.24784	13.6861	-2.59744	2.08e-08	8.85e-06
101122508	0	2.71551	0	140.878	-7.29639	2.1e-08	8.85e-06
443424	0	2.71551	0	6.66079	-7.29639	2.1e-08	8.85e-06
101122471	1.39084	10.7296	0.50329	3.8956	-2.93199	3.65e-08	1.51e-05
101116142	4.31891	26.0292	0.762251	4.60874	-2.58656	3.78e-08	1.53e-05
554321	0	2.58305	0	1.25711	-7.22471	4.11e-08	1.63e-05
101119199	0.292808	4.43755	0.0758432	1.15318	-3.84417	4.5e-08	1.75e-05
101105281	1.17123	9.40495	0.237742	1.91169	-2.9868	5.1e-08	1.91e-05
101118760	3.9529	23.7773	1.55743	9.39966	-2.58332	5.03e-08	1.91e-05
443356	0.146404	3.37784	0.313501	7.2654	-4.37359	8.72e-08	3.21e-05
101102448	0.585615	6.09335	0.373369	3.89857	-3.34111	9.87e-08	3.56e-05
101119894	5.41694	30.0031	3.13492	17.4412	-2.46578	1.01e-07	3.57e-05
101108685	0.073202	2.84798	0.0621266	2.4259	-4.98326	1.33e-07	4.65e-05
101106757	39.8218	7.74915	12.365	2.48809	2.35885	1.86e-07	6.37e-05
100135431	0.585615	5.82842	0.444115	4.43599	-3.27717	1.95e-07	6.57e-05
101108902	333.142	70.4709	163.263	34.6539	2.24076	2e-07	6.62e-05
101106195	2.26926	0	2.31938	0	7.03919	2.4e-07	7.83e-05
101114032	5.63655	0.662321	17.599	2.07848	3.05627	3.29e-07	0.000105394
443185	23.937	110.409	12.6967	58.7651	-2.20472	4.31e-07	0.000135864
101121876	2.48886	14.0412	1.71467	9.70781	-2.48785	5.18e-07	0.000160793
101118096	87.5495	19.2735	76.3707	16.8742	2.18246	5.88e-07	0.000179506
101107683	0.732019	6.02712	0.260974	2.15591	-3.01181	6.06e-07	0.000182392
101112561	0	1.98696	0	0.977594	-6.84909	7.4e-07	0.000219361
101114126	10.5411	48.2169	3.63805	16.6696	-2.19166	9e-07	0.000262762
100034669	0.805221	6.15958	1.25134	9.61138	-2.90862	9.21e-07	0.00026499
101120002	2.12285	11.6569	2.09243	11.5327	-2.44748	1.4e-06	0.000396545
101102336	9.88226	1.78827	5.39943	1.00229	2.45486	1.48e-06	0.0004126
101116145	0.366009	3.709	0.829052	8.43944	-3.28087	1.56e-06	0.000431084
101104026	0.439211	4.30509	2.18249	21.527	-3.24286	2.06e-06	0.000560997
101108641	0.146404	2.64928	0.0755262	1.3714	-4.02512	2.15e-06	0.000575743
XLOC_000629	0.366009	3.5766	0.27059	2.65364	-3.22868	2.52e-06	0.000668145
101102835	0.219606	2.91421	0.0652568	0.868828	-3.62878	2.92e-06	0.000763172
101118459	12.8103	53.0519	9.01031	37.4474	-2.04861	3.37e-06	0.000868521
101121257	5.92935	0.927249	4.57037	0.717298	2.65427	3.44e-06	0.000875278
101103077	1.83005	9.73611	1.481	7.90767	-2.4004	4.15e-06	0.00103036
101114604	117.196	456.604	45.0797	176.222	-1.96186	4.18e-06	0.00103036
101119706	1.24443	7.2193	0.451354	2.62718	-2.51982	4.2e-06	0.00103036
101106600	10.5411	43.3158	1.51085	6.22832	-2.03707	4.71e-06	0.00113973
101113311	13.6888	55.1713	6.91752	27.9761	-2.00955	4.91e-06	0.00117521
101112427	0.073202	2.05319	0.172025	4.84718	-4.51458	5.25e-06	0.00124082
443271	13.2495	2.84798	2.34791	0.489497	2.21104	6.07e-06	0.00141893
101104950	8.93063	1.78827	2.28552	0.45915	2.30905	6.4e-06	0.00147716
101111867	0.878423	5.62973	0.651979	4.19343	-2.65625	6.52e-06	0.00148742
101111178	63.6124	16.3593	30.6163	7.90054	1.95806	7.44e-06	0.00166196
101111965	2.04965	0.066232	1.52852	0.049569	4.62761	7.53e-06	0.00166196
101120248	2.04965	0.066232	0.974027	0.031582	4.62761	7.53e-06	0.00166196
101110297	27.8167	6.8219	28.8067	7.0913	2.02494	8.05e-06	0.00175544
101120775	0.805221	5.23233	0.827531	5.39733	-2.67397	9.17e-06	0.00197979
101102413	0.073202	1.92073	0.0592401	1.56002	-4.4192	1.09e-05	0.00229515
101108297	1.97645	0.066232	1.97713	0.066503	4.57559	1.09e-05	0.00229515
101110027	4.61172	0.728553	6.06457	0.961848	2.6336	1.14e-05	0.00237493
101106686	21.4481	79.5447	4.86899	18.1164	-1.89006	1.27e-05	0.0026296
101123419	0.805221	5.03364	0.244528	1.53366	-2.6183	1.29e-05	0.00264732
100820751	0.512413	3.97392	0.189134	1.4717	-2.91335	1.44e-05	0.00289034
101103450	0.512413	3.97392	0.112891	0.878349	-2.91335	1.44e-05	0.00289034
100423047	12.3711	46.4949	5.20331	19.6218	-1.90861	1.47e-05	0.00289446
101107129	0.146404	2.18566	0.094886	1.42154	-3.74958	1.47e-05	0.00289446
101123629	20.6429	5.1661	18.938	4.75692	1.99487	1.52e-05	0.00296241
100616075	0.073202	1.8545	0.0229028	0.582138	-4.36903	1.58e-05	0.0030369
XLOC_002437	3.14768	13.2464	14.6368	61.9706	-2.06719	1.66e-05	0.00317292
101102689	1.31763	6.75567	0.907103	4.66732	-2.34295	1.76e-05	0.0033297
101112777	3.14768	13.1802	0.63298	2.65904	-2.05996	1.79e-05	0.00334428
101101901	52.0466	14.2399	30.4201	8.35187	1.86859	1.91e-05	0.00354361
101118205	110.462	30.9966	20.0022	5.63092	1.83278	1.99e-05	0.00366564
101105937	1.83005	0.066232	1.84837	0.067146	4.46557	2.3e-05	0.00418293
XLOC_002747	0.366009	2.98044	0.342813	3.02487	-2.96701	2.42e-05	0.00437447
101113961	22.6926	6.02712	11.5758	3.08272	1.90963	2.6e-05	0.00465769
101114468	3.51369	0.529857	1.06394	0.16097	2.68986	2.89e-05	0.00512955
101109718	0	1.39087	0	1.49352	-6.33987	3.05e-05	0.00521469
101118654	1.46404	6.95437	0.331794	1.58119	-2.23454	3.01e-05	0.00521469
101121489	3.22088	0.397392	2.14818	0.265979	2.96481	3.04e-05	0.00521469
443335	13.0299	46.2962	7.90809	28.028	-1.82768	3.05e-05	0.00521469
101121454	6.66137	24.7708	3.28681	12.2641	-1.892	3.08e-05	0.00522381
101116403	2.92808	0.33116	0.988801	0.112203	3.07907	3.15e-05	0.00530233
101108240	4.75812	18.28	1.03279	3.98072	-1.93792	3.29e-05	0.00548229
XLOC_014751	1.75684	0.066232	5.92145	0.242519	4.40724	3.37e-05	0.00556841
101119791	3.7333	0.596089	1.3796	0.221015	2.61208	3.41e-05	0.00559022
101118217	7.613	1.72203	1.71254	0.38863	2.13315	3.57e-05	0.00580515
XLOC_014287	9.44304	2.25189	1.80369	0.431517	2.05967	4.06e-05	0.00654685
101111233	1.31763	0	1.57827	0	6.26282	4.78e-05	0.00746803
101111827	0	1.32464	0	0.742309	-6.27037	4.78e-05	0.00746803
101113594	0	1.32464	0	0.39405	-6.27037	4.78e-05	0.00746803
101118070	0	1.32464	0	0.53601	-6.27037	4.78e-05	0.00746803
100642179	0.439211	3.04668	0.287231	1.99945	-2.74645	4.98e-05	0.00773007
443551	4.39211	16.3593	1.78352	6.66547	-1.89296	5.05e-05	0.00776676
101115457	52.3394	172.932	8.81563	29.221	-1.7239	5.16e-05	0.00787671
101108645	1.53724	6.88814	0.75062	3.37491	-2.15118	5.26e-05	0.00797001
101115808	4.17251	15.4983	0.833011	3.10414	-1.88874	5.72e-05	0.00860521
101123200	38.9434	11.5244	8.73104	2.59215	1.75516	6.43e-05	0.00960421
101120399	155.042	47.8196	69.3673	21.4676	1.69662	6.69e-05	0.00991342
101108147	0.732019	4.17262	0.602773	3.44837	-2.48314	7.11e-05	0.0104599
XLOC_006635	0.439211	3.17914	0.730852	5.31213	-2.80751	7.37e-05	0.0107567
100286737	113.097	34.9705	361.522	112.36	1.69285	7.44e-05	0.0107868
101109377	0	1.25841	0	1.18534	-6.19735	7.55e-05	0.0107903
101123664	1.24443	0	0.821821	0	6.18146	7.55e-05	0.0107903
100913154	0.146404	1.8545	0.0547472	0.695804	-3.51458	8.17e-05	0.0115934
101114706	2.92808	0.463625	1.42531	0.226452	2.61435	8.24e-05	0.0116103
101121397	21.2285	6.15958	18.4155	5.36291	1.78222	8.42e-05	0.0117738
101121565	11.7123	3.17914	7.61186	2.07341	1.87559	8.99e-05	0.0124844
101111424	122.247	383.484	17.405	54.7734	-1.64922	9.42e-05	0.0129865
101107319	3.36729	0.596089	0.973571	0.219222	2.46394	0.0001033	0.0141514
100526785	0.073202	1.52334	0.048996	1.02321	-4.08815	0.0001096	0.0146417
101106896	0.073202	1.52334	0.0673532	1.4068	-4.08815	0.0001096	0.0146417
101111289	14.7868	4.17262	0.957963	0.271176	1.82098	0.0001099	0.0146417
XLOC_005698	6.29536	1.45711	7.18229	1.24453	2.09805	0.0001098	0.0146417
101120029	2.41566	9.33872	1.6915	6.5624	-1.94314	0.000111	0.0146911
101102768	2.12285	0.198696	1.34889	0.126698	3.30812	0.0001117	0.0146927
554255	0.146404	1.78827	0.0600733	0.736245	-3.46261	0.0001167	0.0152417
101110789	1.17123	0	3.95918	0	6.09524	0.0001205	0.0155366
101115616	5.63655	19.1411	1.62812	5.54711	-1.76065	0.0001213	0.0155366
XLOC_016657	0	1.19218	0	30.2983	-6.12044	0.0001205	0.0155366
101107575	4.90453	1.05971	0.861246	0.186962	2.19207	0.0001247	0.0158758
101115678	79.5705	25.4993	33.0536	10.6282	1.6411	0.0001315	0.016637
443398	0.439211	2.78175	0.364528	2.17508	-2.61599	0.0001375	0.0172817
101122416	3.6601	12.849	2.40698	8.47967	-1.80682	0.0001559	0.0194638
101117119	0.073202	1.45711	0.242226	4.84669	-4.02476	0.0001644	0.0203984
101122857	0.146404	1.72203	0.357445	4.22391	-3.40869	0.0001673	0.0206309
101116091	196.401	65.5697	42.2212	14.1416	1.58244	0.0001824	0.0223562
101104138	0.292808	2.18566	0.0893811	0.669388	-2.82826	0.0001862	0.0226844
101102295	1.09803	0	0.192385	0	6.00353	0.000194	0.0234851
101122067	582.101	1718.86	136.459	404.254	-1.56208	0.0002	0.0240711
101112249	23.4246	70.9346	66.3146	201.798	-1.59775	0.0002032	0.0243012
101121265	5.34374	1.25841	2.62428	0.620113	2.07114	0.0002104	0.0250171
101105560	26.0599	78.485	53.7239	162.515	-1.58994	0.0002126	0.025128
101110839	3.8065	0.794785	2.03396	0.426149	2.23518	0.000228	0.0267844
101111523	2.63527	0.397392	0.966242	0.146194	2.67702	0.0002312	0.0270075
101107075	0.951625	4.37132	0.43027	1.98317	-2.17921	0.000239	0.0277518
100126577	21.0089	62.7218	10.1322	30.3529	-1.57717	0.0002503	0.0285603
101108414	0.073202	1.39087	0.144877	2.41375	-3.95846	0.000248	0.0285603
101122472	9.58945	2.71551	3.75775	1.06768	1.81363	0.0002502	0.0285603
101118337	416.812	143.326	54.5161	18.806	1.53998	0.0002525	0.0286544
XLOC_016440	3.6601	12.3192	1.48499	5.01501	-1.74615	0.0002673	0.0301531
101103771	1.68364	6.35828	6.4834	24.6206	-1.90617	0.0002746	0.0308091
101120969	28.5487	9.33872	5.03577	1.65259	1.61032	0.0002789	0.0311158
101121471	14.4208	4.50378	17.9832	5.63827	1.67512	0.000299	0.0331666
101113398	1.02483	0	1.03177	0	5.9056	0.0003152	0.0345789
443311	0	1.05971	0	1.61094	-5.95311	0.0003152	0.0345789
101105580	1.09803	4.63624	0.396419	1.6794	-2.06078	0.0003343	0.0360779
101114861	0.585615	3.17914	0.349224	1.90245	-2.40627	0.0003326	0.0360779
101115931	1.09803	4.63624	0.195776	0.829299	-2.06078	0.0003343	0.0360779
101121530	1.02483	4.43755	0.24708	1.07336	-2.09576	0.0003365	0.0361217
101102076	10.9071	3.3116	3.33486	1.01587	1.71441	0.0003489	0.0370483
101120331	1.61044	0.132464	0.926302	0.076456	3.44136	0.0003485	0.0370483
100620053	2.34246	0.33116	0.939851	0.133943	2.75927	0.0003721	0.0393006
101105447	0.073202	1.32464	0.0857168	1.55708	-3.88896	0.0003766	0.0393555
101119984	0.073202	1.32464	0.148309	2.69555	-3.88896	0.0003766	0.0393555
101110549	3.07448	10.1335	0.631002	2.08633	-1.71506	0.0003914	0.0406879
101120570	16.69	48.3494	5.75181	16.7179	-1.53353	0.0003971	0.0410679
101108592	8.56462	25.4993	2.67784	7.99908	-1.57206	0.0004049	0.0414575
101121508	11.2731	33.116	4.42935	12.9904	-1.55318	0.0004051	0.0414575
101121536	3.9529	0.927249	1.65963	0.39062	2.07142	0.0004075	0.0414916
101112962	5.78295	1.52334	10.1056	2.67322	1.91253	0.0004125	0.041529
101114356	0.512413	2.91421	0.162372	0.926502	-2.46817	0.0004117	0.041529
101120875	0.732019	3.5103	0.331934	1.59715	-2.23491	0.0004141	0.041529
100192317	0.219606	1.78827	0.239277	1.95585	-2.92961	0.0004194	0.0416428
101120453	0.219606	1.78827	0.332486	2.71847	-2.92961	0.0004194	0.0416428
101102269	8.85743	26.1617	3.00515	8.90564	-1.56062	0.0004344	0.0429116
100144424	4.90453	15.2996	4.26642	13.3578	-1.63784	0.0004376	0.0430165
101104704	18.6665	6.22581	18.6333	6.238	1.58144	0.0004807	0.0470144
101119440	0.366009	2.18566	0.181069	1.08497	-2.52259	0.0004954	0.0482154
100127222	0	0.993481	0	11.8734	-5.86155	0.0005173	0.0491426
101110329	0	0.993481	0	1.69609	-5.86155	0.0005173	0.0491426
101111012	0	0.993481	0	1.12844	-5.86155	0.0005173	0.0491426
101120397	0	0.993481	0	0.17219	-5.86155	0.0005173	0.0491426
XLOC_007757	13.6156	4.37132	3.74209	1.20535	1.63523	0.000514	0.0491426
