# Supplementary material for: Integrated Analysis of the Roles of Long Noncoding RNA and Coding RNA Expression in Sheep (Ovis aries) Skin during Initiation of Secondary Hair Follicle
Source: PLoS One. 2016 Jun 8;11(6):e0156890. doi: 10.1371/journal.pone.0156890 (PMC4898689; doi:10.1371/journal.pone.0156890)
Supplement: S2 Table — (XLS) [file pone.0156890.s003.xls]

## Sheet: Sheet1
LncRNA ID	Cluster genes
	Gene ID	Gene Name	Stage 1	Stage0	log2FoldChange	padj
			RPKM	RPKM
XLOC_016657	101111848	ADIPOQ	0.174879	97.1879	-9.05753	1.2e-39
	100137067	FABP4	1.3036	140.303	-6.65893	4.15e-20
	443408	LPL	1.48403	58.6796	-5.28947	4.15e-20
	101108412	MATN4	2.84186	50.5261	-4.1423	5.75e-14
	101122508	-	0	140.878	-7.29639	8.85e-06
XLOC_002437	443185	SCD	12.6967	58.7651	-2.20472	0.000136
	101118459	KRT14	9.01031	37.4474	-2.04861	0.000869
	101113311	CHRDL1	6.91752	27.9761	-2.00955	0.001175
	443335	AGTR2	7.90809	28.028	-1.82768	0.005215
	101115457	COL5A3	8.81563	29.221	-1.7239	0.007877
	101111424	COL6A6	17.405	54.7734	-1.64922	0.012987
	100126577	WNT2	10.1322	30.3529	-1.57717	0.02856
	101103771	S100A12	6.4834	24.6206	-1.90617	0.030809
XLOC_020709 XLOC_014751 XLOC_007281 XLOC_007757 XLOC_005698	101122848		3.87697	0	8.43571	1.44e-10
	101102336	FGB	5.39943	1.00229	2.45486	0.000413
	101121257	RASGEF1C	4.57037	0.717298	2.65427	0.000875
	101110027	ZFP42	6.06457	0.961848	2.63361	0.002375
	101110789	COX14	3.95918	0	6.09524	0.015537
	101122472	PTCHD4	3.75775	1.06768	1.81363	0.02856
	101120969	TCHH	5.03577	1.65259	1.61033	0.031116
	101102076	SRCIN1	3.33486	1.01587	1.71441	0.037048
XLOC_014287	101106195	CA5A	2.31938	0	7.03919	7.83e-05
	443271	GRIA1	2.34791	0.489497	2.21104	0.001419
	101104950	SYT4	2.28552	0.45915	2.30905	0.001477
	101108297		1.97713	0.066503	4.57559	0.002295
	101105937		1.84837	0.067146	4.46557	0.004183
	101121489	FGF20	2.14818	0.265979	2.96481	0.005215
	101118217	KCNA4	1.71254	0.38863	2.13315	0.005805
	101121265	GABRA2	2.62428	0.620113	2.07114	0.025017
	101110839	KCTD16	2.03396	0.426149	2.23518	0.026784
	101121536	BFSP1	1.65963	0.39062	2.07142	0.041492
XLOC_021775 XLOC_006635	101118164		0	4.75239	-8.64748	1.22e-11
XLOC_018246	101104548	C16orf89	0.19686	5.00559	-4.55759	2.79e-07
XLOC_000629 XLOC_002747	101114750	CDC26	0.1089	5.54011	-5.36232	1.83e-06
	101123672	C4-A	0.623878	4.66383	-2.88878	3.07e-06
	101122471	PI16	0.50329	3.8956	-2.93199	1.51e-05
	101116142	CPAMD8	0.762251	4.60874	-2.58656	1.53e-05
	101102448	C24H16orf54	0.373369	3.89857	-3.34111	3.56e-05
	100135431	PLIN1	0.444115	4.43599	-3.27717	6.57e-05
	101112427	MAP-34	0.172025	4.84718	-4.51458	0.001241
	101111867	ACVR1C	0.651979	4.19343	-2.65625	0.001487
	101120775	FOLR3	0.827531	5.39733	-2.67397	0.00198
	101102689	SLC16A12	0.907103	4.66732	-2.34295	0.00333
	101108240	ABCA10	1.03279	3.98072	-1.93792	0.005482
	101117119	C6orf52	0.242226	4.84669	-4.02476	0.020398
	101122857	RETN	0.357445	4.22391	-3.40869	0.020631
	101117351	PEPCK	0.030516	2.43791	-6.01195	3.04e-09
	101123159	C4-A-like	0.279198	3.25262	-3.51166	5.5e-07
	101108685		0.062127	2.4259	-4.98326	4.65e-05
	101119984	IL17B	0.144877	2.41375	-3.95846	0.02856
	101108414		0.148309	2.69555	-3.88896	0.039356
	101120453	BCL2L15	0.332486	2.71847	-2.92961	0.041643
XLOC_003435	101111234	IRF4	0.941853	9.05672	-3.24654	3.02e-07
	101116336		0.981686	8.31507	-3.10987	1.35e-06
	101118760	TMEFF2	1.55743	9.39966	-2.58332	1.91e-05
	101121876	NQO1	1.71467	9.70781	-2.48785	0.000161
	100034669	TAC1	1.25134	9.61138	-2.90862	0.000265
	101116145	HPGDS	0.829052	8.43944	-3.28087	0.000431
	101103077	PPP1R1B	1.481	7.90767	-2.4004	0.00103
XLOC_016440	101106600	GPC6	1.51085	6.22832	-2.03707	0.00114
	443551	PTGS1	1.78352	6.66547	-1.89296	0.007767
	101120029		1.6915	6.5624	-1.94314	0.014691
	101115616	COL28A1	1.62812	5.54711	-1.76065	0.015537
