# Supplementary material for: Integrated Analysis of the Roles of Long Noncoding RNA and Coding RNA Expression in Sheep (Ovis aries) Skin during Initiation of Secondary Hair Follicle
Source: PLoS One. 2016 Jun 8;11(6):e0156890. doi: 10.1371/journal.pone.0156890 (PMC4898689; doi:10.1371/journal.pone.0156890)
Supplement: S3 Table — (XLS) [file pone.0156890.s004.xls]

## Sheet: Sheet1
Gene ID	Gene Name	Description	log2Fold Change	Corrected pValue
100137067	FABP4	Ovis aries fatty acid binding protein 4, adipocyte	-6.65877	4.32e-20
101103697	AQP7	aquaporin 7	-5.52938	4.18e-12
101111848	ADIPOQ	adiponectin, C1Q and collagen domain containing	-9.05753	1.2e-39
101117351	PEPCK	Uncharacterized protein	-6.01195	3.04e-09
443185	SCD	stearoyl-CoA desaturase (delta-9-desaturase)	-2.20472	0.000135864
443408	LPL	lipoprotein lipase	-5.2893	4.32e-20
100135431	PLIN1	perilipin 1	-3.27701	6.5e-05
