# Supplementary material for: Integrated Analysis of the Roles of Long Noncoding RNA and Coding RNA Expression in Sheep (Ovis aries) Skin during Initiation of Secondary Hair Follicle
Source: PLoS One. 2016 Jun 8;11(6):e0156890. doi: 10.1371/journal.pone.0156890 (PMC4898689; doi:10.1371/journal.pone.0156890)
Supplement: S4 Table — (XLS) [file pone.0156890.s005.xls]

## Sheet: Sheet1
Gene Name	TranscriptID	Gene ID	Sequence		Tm（℃）
GAPDH	NM_001190390.1	443005	-F	5’-GCAGACTGCTCAGTGTCTCCA-3’	62
			-R	5’-GTCAGCACAGCCAACCAGA-3’	60.2
WNT2	NM_001195319.1	100126577	-F	5’-TCCTGTGACCCAAAGAAGAAGG -3’	62.75
			-R	5’-GGCTCGGTTGTTGTGAAGG -3’	61.65
IGFBP3	NM_001159276.1	100286737	-F	5’-AGGACACACTGAACGACCTCAA -3’	62.08
			-R	5’-TCCACACACCAGCAGAAACC -3’	62.15
S100A8	XM_004002523.1	101104026	-F	5’-ACCACAACTACTCCCTGCTGAAA -3’	62.28
			-R	5’-CCACCATCCTGATTGATGTCC -3’	62.5
COL6A6	XM_004003942.1	101111424	-F	5’-TTGTGTGGACACGGAGGAAG -3’	62.13
			-R	5’-ACCTTCTGGGGAGCGATGT -3’	62
HOXC13	XM_004007386.1	101108645	-F	5’-AAGCAGAGTGGCAGCGAAG -3’	61.83
			-R	5’-GCAAAGGATGAGGCAAGAATG -3’	62
FGF20	XM_004021735.2	101121489	-F	5’-TGCTGGTGCCTCACTTCTCT -3’	61.15
			-R	5’-GCCAACTATGTCAACCCATCTCT -3’	61.61
GDF10	XM_004021551.2	101115678	-F	5’- TGTTTCCTCTCAAAATCCACTGC-3’	62.7
			-R	5’-GTGTCAACTCCCTCCTTCTTGTTT -3’	62.06
XLOC_002437	TCONS_00008084		-F	5’-TAAGAGGGTCTaatccacgttcaag -3’	61.93
			-R	5’-ctgctctctcacaacacctacca -3’	61.79
XLOC_005698	TCONS_00027156		-F	5’-TCACcccatttcttcctcca -3’	62.71
			-R	5’-ccagagaccgAACCCACATC -3’	62.86
XLOC_018246	TCONS_00077773		-F	5’-CAAGAGCTTAGTTTctccacagca -3’	62.22
			-R	5’-ccctggtggcttagtggtaaag -3’	62.06
